# Supplementary material for: Genomic determinants of antigen expression hierarchy in African trypanosomes
Source: Nature. 2025 Mar 12;642(8066):182–90. doi: 10.1038/s41586-025-08720-w (PMC12137147; doi:10.1038/s41586-025-08720-w)
Supplement: Supplementary file 5 — Sanger sequencing data. [file 41586_2025_8720_MOESM5_ESM.zip]

Archive with 4 entries (4 files):
- EKD685_29676850_29676850.ab1
- __MACOSX/._EKD685_29676850_29676850.ab1
- EKD690_29676904_29676904.ab1
- __MACOSX/._EKD690_29676904_29676904.ab1
