# Supplementary material for: Genomic determinants of antigen expression hierarchy in African trypanosomes
Source: Nature. 2025 Mar 12;642(8066):182–90. doi: 10.1038/s41586-025-08720-w (PMC12137147; doi:10.1038/s41586-025-08720-w)
Supplement: Supplementary file 6 — Source Data Figs. 1–4 and Extended Data Figs. 2–6 [file 41586_2025_8720_MOESM6_ESM.xlsx]

## Sheet: Figure1C
Chromosome	Start	End	Value
BES1_Tb427v11	74500	74510	1.09478
BES1_Tb427v11	74510	74520	0.722357
BES1_Tb427v11	74520	74530	0.745971
BES1_Tb427v11	74530	74540	0.96563
BES1_Tb427v11	74540	74550	0.93562
BES1_Tb427v11	74550	74560	0.67748
BES1_Tb427v11	74560	74570	0.84553
BES1_Tb427v11	74570	74580	1.05777
BES1_Tb427v11	74580	74590	0.632454
BES1_Tb427v11	74590	74600	0.939573
BES1_Tb427v11	74600	74610	0.648178
BES1_Tb427v11	74610	74620	0.739676
BES1_Tb427v11	74620	74630	0.842404
BES1_Tb427v11	74630	74640	0.805457
BES1_Tb427v11	74640	74650	1.1207
BES1_Tb427v11	74650	74660	0.834565
BES1_Tb427v11	74660	74670	1.13247
BES1_Tb427v11	74670	74680	0.751474
BES1_Tb427v11	74680	74690	0.831653
BES1_Tb427v11	74690	74700	1.10277
BES1_Tb427v11	74700	74710	0.788579
BES1_Tb427v11	74710	74720	0.904524
BES1_Tb427v11	74720	74730	0.779085
BES1_Tb427v11	74730	74740	0.604768
BES1_Tb427v11	74740	74750	1.10595
BES1_Tb427v11	74750	74760	0.980561
BES1_Tb427v11	74760	74770	0.925919
BES1_Tb427v11	74770	74780	1.06844
BES1_Tb427v11	74780	74790	0.470459
BES1_Tb427v11	74790	74800	0.758157
BES1_Tb427v11	74800	74810	0.872583
BES1_Tb427v11	74810	74820	0.735974
BES1_Tb427v11	74820	74830	1.01946
BES1_Tb427v11	74830	74840	0.743242
BES1_Tb427v11	74840	74850	1.11963
BES1_Tb427v11	74850	74860	0.512349
BES1_Tb427v11	74860	74870	0.676192
BES1_Tb427v11	74870	74880	0.848749
BES1_Tb427v11	74880	74890	0.795472
BES1_Tb427v11	74890	74900	0.580797
BES1_Tb427v11	74900	74910	1.11237
BES1_Tb427v11	74910	74920	1.0821
BES1_Tb427v11	74920	74930	0.857186
BES1_Tb427v11	74930	74940	0.79078
BES1_Tb427v11	74940	74950	0.925919
BES1_Tb427v11	74950	74960	1.04301
BES1_Tb427v11	74960	74970	0.79078
BES1_Tb427v11	74970	74980	1.03182
BES1_Tb427v11	74980	74990	0.68444
BES1_Tb427v11	74990	75000	0.847568
BES1_Tb427v11	75000	75010	0.918956
BES1_Tb427v11	75010	75020	0.6798
BES1_Tb427v11	75020	75030	0.812828
BES1_Tb427v11	75030	75040	1.14657
BES1_Tb427v11	75040	75050	0.719361
BES1_Tb427v11	75050	75060	0.926456
BES1_Tb427v11	75060	75070	0.842404
BES1_Tb427v11	75070	75080	1.22067
BES1_Tb427v11	75080	75090	0.716846
BES1_Tb427v11	75090	75100	0.979599
BES1_Tb427v11	75100	75110	0.8663
BES1_Tb427v11	75110	75120	0.892687
BES1_Tb427v11	75120	75130	0.920294
BES1_Tb427v11	75130	75140	0.820424
BES1_Tb427v11	75140	75150	0.389966
BES1_Tb427v11	75150	75160	0.783663
BES1_Tb427v11	75160	75170	0.94988
BES1_Tb427v11	75170	75180	0.989166
BES1_Tb427v11	75180	75190	0.853437
BES1_Tb427v11	75190	75200	0.920294
BES1_Tb427v11	75200	75210	0.931001
BES1_Tb427v11	75210	75220	0.861858
BES1_Tb427v11	75220	75230	0.769358
BES1_Tb427v11	75230	75240	0.953544
BES1_Tb427v11	75240	75250	0.655875
BES1_Tb427v11	75250	75260	1.1698
BES1_Tb427v11	75260	75270	0.633305
BES1_Tb427v11	75270	75280	0.963465
BES1_Tb427v11	75280	75290	0.920294
BES1_Tb427v11	75290	75300	1.32031
BES1_Tb427v11	75300	75310	0.758767
BES1_Tb427v11	75310	75320	0.918956
BES1_Tb427v11	75320	75330	0.896471
BES1_Tb427v11	75330	75340	0.663526
BES1_Tb427v11	75340	75350	0.883168
BES1_Tb427v11	75350	75360	0.974554
BES1_Tb427v11	75360	75370	0.665159
BES1_Tb427v11	75370	75380	0.797952
BES1_Tb427v11	75380	75390	0.793577
BES1_Tb427v11	75390	75400	0.856178
BES1_Tb427v11	75400	75410	0.806813
BES1_Tb427v11	75410	75420	1.10775
BES1_Tb427v11	75420	75430	0.73685
BES1_Tb427v11	75430	75440	0.863254
BES1_Tb427v11	75440	75450	0.989287
BES1_Tb427v11	75450	75460	0.725363
BES1_Tb427v11	75460	75470	1.12447
BES1_Tb427v11	75470	75480	0.864082
BES1_Tb427v11	75480	75490	1.0974
BES1_Tb427v11	75490	75500	1.01005
BES1_Tb427v11	75500	75510	0.920294
BES1_Tb427v11	75510	75520	1.31139
BES1_Tb427v11	75520	75530	1.041
BES1_Tb427v11	75530	75540	0.731128
BES1_Tb427v11	75540	75550	0.792459
BES1_Tb427v11	75550	75560	0.79126
BES1_Tb427v11	75560	75570	0.931383
BES1_Tb427v11	75570	75580	0.591932
BES1_Tb427v11	75580	75590	0.778385
BES1_Tb427v11	75590	75600	0.804812
BES1_Tb427v11	75600	75610	0.591932
BES1_Tb427v11	75610	75620	0.761194
BES1_Tb427v11	75620	75640	0.764135
BES1_Tb427v11	75640	75650	0.978428
BES1_Tb427v11	75650	75660	1.0974
BES1_Tb427v11	75660	75670	0.944736
BES1_Tb427v11	75670	75680	0.860297
BES1_Tb427v11	75680	75690	0.953318
BES1_Tb427v11	75690	75700	0.821173
BES1_Tb427v11	75700	75710	1.07425
BES1_Tb427v11	75710	75720	0.889285
BES1_Tb427v11	75720	75730	1.02172
BES1_Tb427v11	75730	75740	1.00172
BES1_Tb427v11	75740	75750	0.945984
BES1_Tb427v11	75750	75760	1.0974
BES1_Tb427v11	75760	75770	0.864082
BES1_Tb427v11	75770	75780	1.08476
BES1_Tb427v11	75780	75790	0.972717
BES1_Tb427v11	75790	75800	0.761559
BES1_Tb427v11	75800	75810	0.651963
BES1_Tb427v11	75810	75820	0.889285
BES1_Tb427v11	75820	75830	0.841443
BES1_Tb427v11	75830	75840	0.579986
BES1_Tb427v11	75840	75850	0.745205
BES1_Tb427v11	75850	75860	0.989905
BES1_Tb427v11	75860	75870	0.370978
BES1_Tb427v11	75870	75880	1.35765
BES1_Tb427v11	75880	75890	0.903426
BES1_Tb427v11	75890	75900	0.841443
BES1_Tb427v11	75900	75910	0.586368
BES1_Tb427v11	75910	75920	0.608667
BES1_Tb427v11	75920	75930	1.02126
BES1_Tb427v11	75930	75940	0.751073
BES1_Tb427v11	75940	75950	1.06586
BES1_Tb427v11	75950	75960	0.740652
BES1_Tb427v11	75960	75970	0.93562
BES1_Tb427v11	75970	75980	0.797952
BES1_Tb427v11	75980	75990	1.254
BES1_Tb427v11	75990	76000	0.68409
BES1_Tb427v11	76000	76010	1.33806
BES1_Tb427v11	76010	76020	0.844969
BES1_Tb427v11	76020	76030	0.866395
BES1_Tb427v11	76030	76040	0.896471
BES1_Tb427v11	76040	76050	1.07285
BES1_Tb427v11	76050	76060	0.969125
BES1_Tb427v11	76060	76070	1.0245
BES1_Tb427v11	76070	76080	0.822626
BES1_Tb427v11	76080	76090	1.02542
BES1_Tb427v11	76090	76100	0.689661
BES1_Tb427v11	76100	76110	0.908814
BES1_Tb427v11	76110	76120	1.17492
BES1_Tb427v11	76120	76130	1.22621
BES1_Tb427v11	76130	76140	0.869304
BES1_Tb427v11	76140	76150	0.947939
BES1_Tb427v11	76150	76160	0.895539
BES1_Tb427v11	76160	76170	0.80979
BES1_Tb427v11	76170	76180	0.843836
BES1_Tb427v11	76180	76190	1.04822
BES1_Tb427v11	76190	76200	0.963465
BES1_Tb427v11	76200	76210	0.959191
BES1_Tb427v11	76210	76220	1.03446
BES1_Tb427v11	76220	76230	0.889285
BES1_Tb427v11	76230	76240	0.88621
BES1_Tb427v11	76240	76250	0.746901
BES1_Tb427v11	76250	76260	1.11463
BES1_Tb427v11	76260	76270	0.90742
BES1_Tb427v11	76270	76280	0.905077
BES1_Tb427v11	76280	76290	0.750279
BES1_Tb427v11	76290	76300	1.06199
BES1_Tb427v11	76300	76310	0.578845
BES1_Tb427v11	76310	76320	1.04981
BES1_Tb427v11	76320	76330	0.819351
BES1_Tb427v11	76330	76340	0.783283
BES1_Tb427v11	76340	76350	1.13933
BES1_Tb427v11	76350	76360	1.06234
BES1_Tb427v11	76360	76370	1.15006
BES1_Tb427v11	76370	76380	1.04822
BES1_Tb427v11	76380	76390	0.916042
BES1_Tb427v11	76390	76400	0.909694
BES1_Tb427v11	76400	76410	1.1573
BES1_Tb427v11	76410	76420	1.17932
BES1_Tb427v11	76420	76430	1.22067
BES1_Tb427v11	76430	76440	0.971086
BES1_Tb427v11	76440	76450	1.18651
BES1_Tb427v11	76450	76460	0.76373
BES1_Tb427v11	76460	76470	1.28331
BES1_Tb427v11	76470	76480	1.22621
BES1_Tb427v11	76480	76490	1.2819
BES1_Tb427v11	76490	76500	0.830328
BES1_Tb427v11	76500	76510	1.02781
BES1_Tb427v11	76510	76520	0.950388
BES1_Tb427v11	76520	76530	1.48152
BES1_Tb427v11	76530	76540	0.936624
BES1_Tb427v11	76540	76550	0.947939
BES1_Tb427v11	76550	76560	1.38375
BES1_Tb427v11	76560	76570	1.46175
BES1_Tb427v11	76570	76580	0.995244
BES1_Tb427v11	76580	76590	0.832467
BES1_Tb427v11	76590	76600	0.989658
BES1_Tb427v11	76600	76610	0.705584
BES1_Tb427v11	76610	76620	0.971086
BES1_Tb427v11	76620	76630	1.12987
BES1_Tb427v11	76630	76640	1.08238
BES1_Tb427v11	76640	76650	1.08427
BES1_Tb427v11	76650	76660	0.959191
BES1_Tb427v11	76660	76670	0.972717
BES1_Tb427v11	76670	76680	0.766185
BES1_Tb427v11	76680	76690	1.03327
BES1_Tb427v11	76690	76700	1.099
BES1_Tb427v11	76700	76710	14.8629
BES1_Tb427v11	76710	76720	4.60254
BES1_Tb427v11	76720	76730	3.52211
BES1_Tb427v11	76730	76740	1.69296
BES1_Tb427v11	76740	76750	1.51773
BES1_Tb427v11	76750	76760	1.53663
BES1_Tb427v11	76760	76770	1.20275
BES1_Tb427v11	76770	76780	1.51773
BES1_Tb427v11	76780	76790	1.07425
BES1_Tb427v11	76790	76800	1.0096
BES1_Tb427v11	76800	76810	1.11668
BES1_Tb427v11	76810	76820	0.980561
BES1_Tb427v11	76820	76830	0.720214
BES1_Tb427v11	76830	76840	0.813223
BES1_Tb427v11	76840	76850	0.999052
BES1_Tb427v11	76850	76860	1.18315
BES1_Tb427v11	76860	76870	0.961724
BES1_Tb427v11	76870	76880	0.872222
BES1_Tb427v11	76880	76890	1.06946
BES1_Tb427v11	76890	76900	0.920294
BES1_Tb427v11	76900	76910	0.843836
BES1_Tb427v11	76910	76920	1.05548
BES1_Tb427v11	76920	76930	0.893949
BES1_Tb427v11	76930	76940	1.11452
BES1_Tb427v11	76940	76950	1.12424
BES1_Tb427v11	76950	76960	0.697262
BES1_Tb427v11	76960	76970	0.633956
BES1_Tb427v11	76970	76980	0.775676
BES1_Tb427v11	76980	76990	0.892687
BES1_Tb427v11	76990	77000	1.04822
BES1_Tb427v11	77000	77010	0.942879
BES1_Tb427v11	77010	77020	1.10919
BES1_Tb427v11	77020	77030	0.956601
BES1_Tb427v11	77030	77040	0.900707
BES1_Tb427v11	77040	77050	0.661066
BES1_Tb427v11	77050	77060	0.969125
BES1_Tb427v11	77060	77070	1.04822
BES1_Tb427v11	77070	77080	1.02781
BES1_Tb427v11	77080	77090	1.01005
BES1_Tb427v11	77090	77100	1.07603
BES1_Tb427v11	77100	77110	0.864082
BES1_Tb427v11	77110	77120	1.06234
BES1_Tb427v11	77120	77130	1.00818
BES1_Tb427v11	77130	77140	0.913594
BES1_Tb427v11	77140	77150	1.0974
BES1_Tb427v11	77150	77160	1.03184
BES1_Tb427v11	77160	77170	1.094
BES1_Tb427v11	77170	77180	1.04822
BES1_Tb427v11	77180	77190	1.1813
BES1_Tb427v11	77190	77200	0.989287
BES1_Tb427v11	77200	77210	1.11963
BES1_Tb427v11	77210	77220	0.925533
BES1_Tb427v11	77220	77230	1.05615
BES1_Tb427v11	77230	77240	1.01443
BES1_Tb427v11	77240	77250	1.08774
BES1_Tb427v11	77250	77260	1.06219
BES1_Tb427v11	77260	77270	0.850063
BES1_Tb427v11	77270	77280	0.969125
BES1_Tb427v11	77280	77290	1.26773
BES1_Tb427v11	77290	77300	0.999052
BES1_Tb427v11	77300	77310	0.953544
BES1_Tb427v11	77310	77320	1.10244
BES1_Tb427v11	77320	77330	1.16692
BES1_Tb427v11	77330	77340	1.08526
BES1_Tb427v11	77340	77350	1.19399
BES1_Tb427v11	77350	77360	0.918956
BES1_Tb427v11	77360	77370	1.05459
BES1_Tb427v11	77370	77380	1.16378
BES1_Tb427v11	77380	77390	0.999052
BES1_Tb427v11	77390	77400	1.10919
BES1_Tb427v11	77400	77410	1
BES1_Tb427v11	77410	77420	0.805851
BES1_Tb427v11	77420	77430	0.918956
BES1_Tb427v11	77430	77440	0.953544
BES1_Tb427v11	77440	77450	1
BES1_Tb427v11	77450	77460	0.85583
BES1_Tb427v11	77460	77470	0.93796
BES1_Tb427v11	77470	77480	0.936624
BES1_Tb427v11	77480	77490	1.13867
BES1_Tb427v11	77490	77500	0.999052

## Sheet: Figure2B
Chromium 10X	Smart-seq2	SL-Smart-seq3xpress (Filtered UMI reads)	SL-Smart-seq3xpress (All reads)
1051	1278	1905	2233
1053	1233	2450	3144
	1170	2223	2910
	954	2774	3633
	1253	2304	3105
	1072	1516	2593
	1138	1927	2356
	1225	1747	3277
	1105	2571	2761
	704	2050	2889
	1178	1648	2419
	2074	2269	2470
	946	1871	2799
	1274	1873	3305
	1382	2244	2564
	1023	2762	2277
	1161	2116	2645
	1206	1910	2412
	1170	2156	2169
	1089	2021	2901
	1456	1800	2305
	1059	2417	2912
	1000	1943	2081
	1001	2394	3220
	1372	1519	2621
	1137	2393	2904
	1145	1893	2148
	1142	2253	3017
	1724	1684	3134
	1047	1522	3685
	1287	1489	2849
	1217	2301	2954
	946	1338	1964
	1293	1343	2644
	1649	2536	2927
	1532	3073	2372
	1667	2373	2502
	1028	2389	2807
	1087	1644	3519
	1349	2171	2837
		2435	2584
		1961	2690
		2071	2547
		2337	2379
		2624	2085
		1617	3403
		2211	2960
		1984	2170
		2135	2357
		1880	2410
		1939	2240
		1288	3415
		1693	3324
		2921	3186
		2549	2278
		1866	2469
		1600	2632
		2044	2844
		1747	2265
		2105	2220
		1930	2357
		1925	2759
		2777	3192
		2605	2927
		2473	3030
		1848	2887
		1932	2332
		2094	2941
		1272	2209
		1848	3641
		1648	2407
		2267	2690
		1606	3409
		1953	2876
		1898	3096
		2060	3234
		2424	2282
		1621	3303
		1315	1583
		2681	3419
		2351	3527
		2510	3398
		1638	1501
		1917	2663
		1372	1745
		1649	3109
		1455	2901
		1588	3981
		1449	2480
		1346	2523
		1325	1990
		2419	2829
		1850	2934
		2470	2720
		1871	2886
		1384	2982
		1447	2851
		1833	2724
		1866	2828
		1390	3373
		1518	3475
		1551	3035
		1671	3989
		1371	2956
		1357	3616
		2551	2983
		1675	3255
		1656	1879
		2252	2740
		1598	2081
		2016	3177
		2122	3756
		1345	2029
		2318	2261
		2484	1963
		2576	2201
		2555	2304
		1960	3571
		1215	2063
		2236	1548
		2090	2072
		2926	2145
		1747	2774
		1707	2053
		1483	2508
		1906	2727
		1990	1949
		1699	2502
		1851	3098
		1837	1677
		1851	2618
		1689	1837
		1924	2312
		2460	2185
		2729	2254
		2209	2713
		2970	2259
		2209	2763
		2800	2128
		2234	1616
		2371	2965
		1931	2645
		1374	2084
		2269	3115
		2702	2210
		1765	2073
		1762	3117
		1465	2154
		1703	3682
		1719	2632
		2921	4237
		1670	2567
		1248	2310
		1678	2379
		1690	1740
		2257	1754
		1608	2691
		2028	2744
		2156	2907
		1589	1867
		1978	2592
		2483	3152
		1358	3578
		2091	2555
		1543	3479
		1805	2648
		1700	3431
		1793	4041
		1376	2456
		2149	1646
		1854	3249
		2228	2603
		1754	2444
		1343	1996
		2385	3476
		2157	2484
		1665	1749
		2604	2694
		1839	2550
		1712	2070
		2148	2372
		1355	2953
		2592	3289
		1844	5618
		3068	3238
		1868	4089
		1559	2803
		1580	3312
		1209	1220
		2013	3511
		1924	2595
		2152	3586
		1789	3469
		2436	4245
		1227	3603
		2701	858
		1778	2416
		2546	3003
		1939	3465
		2545	667
		3119	2231
		1716	2817
		925	2344
		2455	3701
		1917	3225
		1771	2703
		1354	2859
		2668	3782
		1820	3012
		2016	3571
		1805	3693
		1473	3258
		1707	4007
		2142	4006
		2593	1666
		4498	3312
		2396	2117
		3272	2492
		2068	3276
		2234	1899
		2695	3795
		1878	2956
		2711	3270
		2691	3694
		3217	3457
		2600	3335
		1861	4137
		2107	3620
		2497	3174
		1576	4657
		1961	3730
		1583	3057
		2643	2874
		2275	3181
		1890	3860
		1927	4145
		2990	3500
		2212	3384
		2684	3287
		2862	3301
		2373	3176
		2965	4050
		3126	4280
		2577	3498
		1532	3752
		1652	4261
		2328	3748
		2732	3691
		2111	3807
		2434	3600
		2503	4036
		2240	3447
		2288	3061
		2900	3803
		2445	4495
		2102	3571
		3402	2253
		2617	3769
		2077	3773
		1954	2746
		2149	3312
		2665	3840
		2783	3296
		2352	3372
		2272	3312
		2225
		2284
		2177
		2888
		3123
		2572
		2523
		3060
		2733
		2698
		2734
		2524
		2748
		2315
		2021
		2763
		3235
		2428
		1213
		2479
		2610
		1961
		2219
		2811
		2284
		2370
		2310

## Sheet: Figure2C
	UMIs deteced
Genes detected	10K reads	100K reads	250K reads	1000K reads
1832	3944
1602	3078
1848	4277
1639	3644
1008	1835
1610	3273
1737	3390
1774	3867
850	2031
1024	1858
1701	3744
1858	4274
2236	4769
1496	2943
1657	3665
686	1661
1795	3494
2072	4427
1799	3442
1694	3582
1719	3472
1669	3504
1922	3974
2291	4745
1344	2361
1959	3905
1826	3491
2071	4565
1904	3931
1639	3096
1695	3547
1709	3344
2101	4406
1905	4283
1885	4172
2209	4892
1496	2726
2203	4913
1229	2322
1552	3167
1595	3477
1673	3338
1316	2365
2064	5096
1172	2039
979	1697
1114	1999
1958	4249
1372	2404
1972	4404
1513	2891
1659	3445
1633	3164
2118	4560
1374	2180
1506	2944
1837	3961
1644	3606
1776	3885
1653	2848
2237	4870
1527	3485
1839	3809
1606	3404
990	1478
1416	2694
1819	3804
1933	4211
684	1262
1861	3883
1422	2633
1783	3550
1313	2573
1654	3788
1956	4152
1950	4096
1878	3951
1441	2920
2080	4701
1883	4282
1720	3498
1485	2870
2026	4324
1127	1857
661	1351
1633	3399
1607	3326
1855	3556
1764	3867
1586	3108
1982	4317
2750	6037
1592	3165
1985	4205
2168	4812
1796	3262
1897	3366
2034	4655
2141	4823
1837	3924
1178	1943
931	1428
1765	3497
981	1857
1193	2133
1013	1544
1692	3720
610	1427
1609	3759
2032	4408
1672	3631
1702	3531
1974	4200
1806	3598
1809	3843
1808	3686
588	1499
1353	2487
1805	3817
1586	2836
1559	3266
1992	4527
1503	3264
1969	4210
1596	3393
1726	3514
2278	5185
1574	2816
1572	3429
1710	3698
918	1541
1853	4163
1775	3610
1602	3380
1410	2643
1509	3328
1538	2813
1597	3215
3353	9072
1825	3994
2286	5203
1627	3130
2032	4712
1924	4107
2148	4764
1838	3958
1704	3576
2026	4718
2022	4238
1077	2159
1901	4213
2121	4715
1648	3544
1887	4425
2086	4330
760	1301
1887	3765
1706	3758
1506	2980
1809	3904
2108	4941
1442	2993
1924	4426
1019	1743
1503	3009
2177	5075
749	1455
1869	3807
2117	4484
1874	3986
1867	4176
1869	3599
2152	4487
1800	3696
2114	4234
1730	3447
1893	3686
1643	2851
1723	3231
1656	3604
1378	2468
1344	2839
2742	6502
1935	4134
1898	3810
2173	4646
1383	2376
1877	3967
2027	4414
1597	3577
1843	3789
2142	4787
1709	2897
1586	3375
2015	4581
2035	4376
1625	3110
530	1440
1754	3646
1774	3633
1911	4223
2083	4357
2109	4057
1248	2587
1620	3429
1916	3615
1529	2910
1616	2725
2206	4850
1538	3075
1172	1850
1866	3160
1946	3918
1209	2138
1554	3340
1653	3433
1485	2767
1896	4125
1753	3550
1956	4327
1719	3524
891	1768
1580	3374
1068	2057
1866	4114
1513	2482
1706	3658
1638	3311
1970	4505
1816	3468
1276	2409
1902	3881
1641	3111
1721	3202
1760	3598
1093	1781
1556	3098
1607	3116
1493	3107
1599	3143
1054	1496
1835	4138
1334	2240
1797	3800
1967	4465
1594	3058
1173	2062
1563	3423
1458	3421
1656	3603
1877	3744
1932	4279
516	1312
1552	3566
1684	3236
1489	2978
1128	1802
782	1293
1484	2946
1946	4283
1898	3989
1702	3599
2129	4601
1010	1708
1599	3194
2095	4484
1829	3792
2258	5031
1635	3704
1484	2695
1510	3272
1705	3574
1967	4264
1917	3893
1619	3624
2048	4229
1691	3356
864	1411
1738	4065
1510	2911
1674	3526
2210	4928
2232	4630
763	1561
1582	3389
1747	3313
777	1571
2081	4122
1907	3817
2296	4679
2091	3940
1869	4184
1876	4159
1734	3692
980	1614
1124	1959
1907	3876
1567	3469
527	1587
1766	3226
1401	3330
1428	2660
1368	2189
2119	4823
1951	4002
1247	2287
1755	3718
1552	3761
1829	3971
2129	4792
1959	4247
1996	3999
2013	4496
1478	2423
1351	2382
2106	4727
1800	3881
2257	4539
1594	2874
1797	3888
3377	9082
1205	2141
1912	3611
2107	4558
1936	3945
891	1392
1316	2551
1947	4047
1913	4402
1133	2137
1949	4273
1716	3614
1988	4199
1880	4138
892	1584
2240	5344
1802	3692
1558	3191
1708	3725
1513	2846
1192	1903
1567	3356
1174	2240
1720	3721
1903	4241
1808	3446
2221	4899
1782	3324
725	1553
1800	3474
1480	2722
1103	2085
1676	3518
1544	3096
2037	4343
1798	3732
1668	3104
1651	3039
1237	2190
1953	4557
953	1743
1729	3409
2035	4593
1463	2779
2014	3829
2582		8256
2726		7264
2515		8208
2337		7557
2493		7102
2569		7002
2540		7512
1672		4757
2758		9296
3107		9651
2151		6073
1959		5246
2453		7104
2845		8553
2547		6554
2395		7022
2347		6379
2479		7344
2736		7771
3190		9497
2034		4958
2673		7455
2618		7232
2867		8642
2674		7805
2426		6925
2473		7145
3174		9644
2709		8687
2645		8706
3037		9726
2359		5956
3239		10529
2257		5673
2165		6037
2167		6570
2401		6823
2047		4965
2877		10621
2153		5687
2688		8252
2452		5733
2802		9094
2230		5617
2272		6777
2412		6493
3086		9185
2504		5623
2212		5552
2488		7738
2403		7143
2513		7815
3198		10218
2132		6902
2791		7954
2274		6950
2212		4480
2691		7714
2788		8362
2526		7210
2551		7336
1942		5208
2249		7475
2887		8311
2633		8058
2786		8363
2216		5971
2926		9603
2636		8705
2645		7312
2865		8759
2401		6662
2147		5977
2493		7577
2373		6506
2686		8278
4089		13871
2183		6377
2662		8006
2966		9556
2648		7041
2686		6277
2811		9471
3007		9797
2519		7467
2049		4723
2567		6449
1963		4763
2318		5577
2632		6169
2371		6751
2203		5685
2273		7413
2864		8530
2320		6809
2391		6978
2778		8239
2484		6976
2461		7355
2478		6861
2080		5330
2250		5497
2506		6877
2174		5779
2380		6618
2906		9430
2194		5871
2690		8853
2715		7881
2443		6884
3249		11354
2249		5379
2274		7003
2639		7937
2490		7912
2446		6756
2305		6355
2331		5949
2081		6300
2225		5838
2611		8201
3265		10717
2482		6535
2906		9836
2756		7999
2978		9858
2536		7819
2706		7523
2840		9341
2870		8125
2607		8410
3031		9914
2455		6770
2651		8703
2938		8614
2681		7892
2418		7076
2516		6985
2535		7660
2866		10196
1985		5566
2604		8668
2213		5082
2128		5892
3086		11073
2456		6048
2734		8101
2998		8832
2709		7814
2628		8541
2556		6696
3066		9537
2541		6964
2897		8128
2435		6454
2554		6487
2448		6365
2386		7258
2005		5742
2832		8313
2668		7307
3084		9381
2072		4758
2666		8154
2859		8812
2622		7580
2996		9546
2422		7200
2886		9137
2908		8779
2236		5889
2447		7398
2514		7038
2679		8002
2936		8847
2897		7690
2093		5850
2366		6671
2942		7475
2206		5818
2302		5312
3195		10348
2342		6284
2527		5902
2632		7611
2152		6150
2360		6350
2023		4905
2591		8309
2460		6872
2658		8216
2315		6522
1657		4282
2503		7608
2524		5942
2385		6647
2812		9376
2749		7201
2680		7913
2225		5721
2608		6747
2672		7536
2155		5815
2476		6864
2574		8191
2471		7304
2772		9227
2167		6822
1954		6073
2398		7377
2844		8092
1591		4057
2088		6404
2640		7432
2011		4265
2073		5682
2743		8684
2684		7808
2544		7494
2957		9270
2527		7008
3000		9289
2498		7368
3156		10123
2267		6766
2341		7101
2539		7184
2756		8429
2618		7076
2216		6895
2895		8780
2356		6462
2510		8302
2307		5987
2467		7346
3106		10128
3120		9370
1927		4607
2188		6217
2291		6004
2924		8083
2770		7607
3160		9526
2870		7763
2639		8073
2701		8081
2402		7182
2030		4968
2722		7466
2214		6629
2403		6297
2460		7500
2167		5646
3026		10338
2749		7977
2533		7655
2406		8007
2630		7931
2993		9757
2660		8128
2691		7558
2837		9261
2829		6762
2174		5603
2988		9484
2475		7490
3154		9347
2519		7601
1950		4545
2565		7140
3066		9677
2767		7793
1977		4991
2762		7480
2787		9194
1846		4690
2709		8451
2688		8230
2640		8437
2236		5308
3165		10902
2622		7833
2343		6270
2340		7356
2224		6558
2131		5293
2560		7177
2645		8479
2583		6745
3101		10222
2574		6369
2860		7874
2583		7453
2614		6634
2450		7370
2246		5897
2764		8492
2690		7879
2509		6215
2571		6503
2148		4899
2804		8614
1775		4398
2498		6800
2939		9483
2790		7628
2900			10857
2846			10140
2755			10139
3169			10407
3101			9615
2951			9636
2472			7580
3236			12265
3434			11785
2554			8325
3154			9596
2866			9506
3166			10420
2832			9430
2739			8088
3037			10182
2621			7235
3051			9282
3135			9891
3166			10693
3113			10316
2901			9137
2941			9791
3134			11097
3019			11326
3309			11767
3098			9164
3711			13423
2571			7907
2512			8380
2916			9296
2578			7219
3110			13146
3178			9933
3029			10231
3159			11785
2786			7813
2652			8940
2983			9060
2764			9714
3028			9770
2924			10208
3500			12710
2496			9308
2704			9510
3135			10289
2838			8960
3036			10058
2420			7171
2507			9586
2851			10175
3278			11223
3231			11724
3019			11635
3302			11151
2389			7272
2943			9855
2893			8961
2959			9874
4369			16886
2643			8748
2978			9927
3260			11492
3176			9897
3100			11791
3301			11883
2869			7734
2645			9771
3248			10621
2719			8787
2852			9467
3240			10647
2865			9295
2841			9453
2580			7797
2985			9347
3319			12145
3061			11678
2819			8841
3526			14244
2750			7393
2858			9685
2720			9837
2772			8450
3091			9081
2444			8030
2710			8163
3014			11019
3579			12960
3325			12900
3184			10191
3283			12247
2938			9981
3135			11391
3266			10199
2922			10524
3338			12452
2963			11015
3256			10604
3070			10436
3103			12301
2790			10226
2505			7613
3291			13137
3268			11160
3389			11039
2895			10841
2978			8520
3440			12210
2943			8995
3213			10054
2922			8490
2797			9469
2528			7898
3391			11786
3110			10673
3201			10866
3028			9698
3242			11295
2991			9872
3228			11304
3244			11054
2810			9551
3011			9307
3076			10022
3294			11427
3194			9386
2883			9004
2864			8887
2712			7971
3550			12961
2915			8869
2960			9706
2911			10356
2597			8055
2149			6238
2740			9264
2920			9129
3108			11922
3034			10303
2542			7533
2928			10368
2805			9219
3062			11560
2565			9099
2242			7433
2853			9675
2341			7828
2398			7505
3066			11078
3036			9821
3315			11906
3244			10261
3407			11817
3356			12007
2661			8469
2948			9977
3157			9962
3080			10516
2535			8858
3290			11556
2845			8631
2988			11016
2955			10075
3421			12342
3440			11486
2586			7931
2563			7438
3279			10292
3446			11655
3181			9958
2980			9840
2736			9240
2830			8024
3149			9537
2674			8672
2715			8159
2805			8305
3350			13060
3087			10156
3029			10438
2977			11114
3030			10173
3322			11896
2991			10083
2904			8982
3267			12016
2920			8766
3246			11350
2776			9585
3533			12096
2889			9208
3321			12042
2675			7270
3009			10673
3034			10391
2965			11050
3443			13066
3115			10834
2726			9565
2736			8921
2904			10568
3097			9180
3411			12842
3141			10382
3053			10332
2761			8031
3054			10681
3256			9604
2613			7344
3072			9300
3198			11830
3149			9849
3840				17164
3957				17606
4052				16561
3784				15211
3983				16164
4097				17178
3890				18094
3640				18082
4128				18878
3624				14544
3479				14284
3963				16797
4141				17831
3591				15673
3893				16813
3354				14924
3498				14869
4143				18770
4735				21719
3763				16590
3632				15556
3989				16640
3848				18019
4115				20046
3369				14103
4139				18431
4276				20108
4014				17761
3682				15773
4180				18838
3942				17093
3583				16045
4001				16911
3737				15396
4126				17574
3876				15287
3783				17347
3736				16802
3855				16640
4083				17992
3846				15914
3932				16138
4264				18416
3962				16325
3961				15310
3718				15037
4138				19244
3671				14852
4219				18099
3730				14520
3738				15888
3780				15416
3887				17527
4373				19263
3690				15272
3612				15370
4061				18385
4351				18408
3731				15624
3973				17423
4103				15776

## Sheet: Figure2D
Chromium 10X	SL-Smart-seq3xpress
0	0.28169
94.1176	0.308642
45.4545	99.262
100	99.7101
0	100
0	0
0	98.7069
63.1579	100
100	100
100	99.115
0	100
36.3636	0.380228
61.9048	0.571429
13.3333	100
0	98.9418
100	97.2973
0	99.5025
0	0.925926
0	0
7.14286	100
0	97.8102
6.45161	0.337838
0	0.884956
0	98.917
0	99.0431
0	0.248756
22.2222	100
0	98.4375
100	0.191939
54.5455	0.558659
0	0.350877
0	100
0	0.18315
0	0
100	100
0	97.4026
0	0.52356
100	0
41.6667	0
100	100
100	98.75
0	0.33557
100	0
0	100
0	0.892857
100	99.6845
0	99.0566
100	0.333333
0	0
100	100
0	99.7059
46.1538	99.422
0	0
16.6667	100
0	100
0	0
26.3158	0.558659
0	99.2424
0	0
0	99.2565
0	0.649351
85.7143	100
0	100
29.4118	0.352113
0	99.2
100	0.456621
0	0
100	98.7952
0	0
0	100
100	99.6753
46.1538	96.8421
100	0.483092
0	99.3151
100	99.3289
0	99.5037
45	1.33333
100	96.1905
0	100
100	0
0	0.347222
0	0.371747
100	97.3684
100	99.793
6.66667	0.680272
0	0.358423
100	99.7159
100	99.1379
0	100
100	1.31579
100	100
100	100
100	99.7585
0	99.3197
100	0.980392
0	100
0	98.9744
0	100
100	99.0741
0	0
100	0
0	0.409836
0	100
100	100
0	0
42.1053	0.359712
0	95.9459
100	99.7238
100	0.925926
0	99.0698
0	99.6161
100	0
100	95.5056
0	1.50376
0	0.671141
100	96.1039
100	100
93.75	0.411523
100	99.3865
100	97.7444
0	99.7783
41.6667	0
0	99.7319
0	1.34228
0	2.35294
100	0.533808
0	0
0	0
0	98.6364
20	0.711744
0	0
0	99.4169
0	0.574713
0	99.1379
100	99.3548
0	5.26316
100	98.9041
0	97.0213
0	99.0458
0	1.40187
0	100
0	91.1765
100	0
0	0
100	98.7654
0	99.4737
100	0
0	97.5078
100	99.0099
0	0.437956
100	2.21239
0	96.7857
100	0.847458
83.3333	99.7449
0	96.1538
33.3333	1.07527
0	96
0	98.8713
0	97.3214
0	100
100	99.0291
0	0.585938
0	0.977199
0	2.05761
0	0.797872
0	97.8495
100	1.19048
0	99.3377
0	96.7532
100	92.7711
100	0.862069
47.3684	0.574713
0	1.19048
0	99.095
100	0.245098
0	99.7863
0	99.1713
69.2308	7.62712
0	98.7842
100	1.12782
100	99.5789
0	98.4326
100	98.7478
95.4545	95.7831
18.75	99.768

## Sheet: Figure3B
replicate	No Dominant VSG	Other Dominant VSG	VSG-2	VSG-1	VSG-11	VSG-13	VSG-17	VSG-18	VSG-3	VSG-6	VSG-629	VSG-631.1	VSG-8	VSG-9
R1	0.089744	0	0.910256	0	0	0	0	0	0	0	0	0	0	0
R2	0.168874	0	0.827815	0	0	0	0	0.003311	0	0	0	0	0	0
R1	0.561688	0	0.418831	0	0.006494	0	0.003247	0	0.003247	0	0	0	0.003247	0.003247
R2	0.547703	0	0.438163	0	0	0	0	0.003534	0.007067	0	0	0	0.003534	0
R1	0.727891	0.040816	0.054422	0	0.07483	0	0.006803	0.020408	0.013605	0.020408	0	0	0.034014	0.006803
R2	0.852399	0.01107	0.051661	0	0.01107	0.00738	0.01107	0.01476	0	0.00738	0.00369	0.00369	0.01845	0.00738
R1	0.796721	0.039344	0.013115	0.003279	0.036066	0.013115	0.006557	0.019672	0.013115	0.016393	0	0.006557	0.016393	0.019672
R2	0.772549	0.035294	0.015686	0	0.047059	0.007843	0.007843	0.019608	0.019608	0.007843	0.003922	0.007843	0.031373	0.023529
R1	0.688581	0.055363	0.010381	0.00346	0.048443	0	0.020761	0.072664	0.024221	0.013841	0	0.017301	0.024221	0.020761
R2	0.587413	0.055944	0.01049	0.01049	0.048951	0.01049	0.038462	0.066434	0.017483	0.027972	0.006993	0.034965	0.038462	0.045455
R1	0.122024	0.16369	0.011905	0.056548	0.065476	0.029762	0.008929	0.154762	0.047619	0.014881	0.077381	0.008929	0.032738	0.205357
R2	0.204334	0.213622	0.006192	0.071207	0.027864	0.012384	0.006192	0.123839	0.027864	0.006192	0.052632	0.003096	0.037152	0.20743

## Sheet: Figure3C
	Telomeric BES	MES	Subtelomeric array	Minichromosome	Unassigned
R1	1	0	0	0	0
R2	1	0	0	0	0
R1	0.875	0	0.0625	0.0625	0
R2	0.807692	0.0384615	0.115385	0.0384615	0
R1	0.775862	0.155172	0	0.0689655	0
R2	0.811321	0.0377358	0	0.150943	0
R1	0.758621	0.103448	0.0114943	0.103448	0.0229885
R2	0.736842	0.131579	0	0.131579	0
R1	0.668966	0.0103448	0.00344828	0.293103	0.0241379
R2	0.570866	0.00393701	0.0275591	0.350394	0.0472441

## Sheet: Figure3E
	day 3_R1	day 3_R2	day 4_R1	day 4_R2	day 10_R1	day 10_R2
in situ	67.24	57.41	39.51	51.92	3.69	2.11
recombinant	31.03	33.33	51.85	39.42	93.73	94.51
undetermined	1.72	9.26	8.64	8.65	2.58	3.38
	day 3_R3	day 3_R4	day 4_R3	day 4_R4	day 6_R1	day 6_R2	day 10_R3	day 10_R4
in situ	42.95	43.98	16.6	11.9	3.46	3.57	0	1.45
recombinant	53.85	53.7	81.74	86.99	95.38	95.36	97.52	91.3
undetermined	3.21	2.31	1.66	1.12	1.15	1.07	2.48	7.25

## Sheet: Figure3F
ATAC-seq
0days_BES1	2.1631	1.94815
0days_BES17	-0.230771	0.198897
0days_other BES	0.0667502	-0.241104	-0.0915317	-0.116981	-0.168334	-0.103699	-0.212907	-0.148247	-0.0728226	-0.0415028	-0.0181165	0.120596	-0.0536676	0.21029	0.0309816	-0.0314614	0.197147	0.0058342	0.194169	-0.001715	0.156458	0.2988	0.25252	0.152889
7days_BES1	2.31282	1.51758
7days_BES17	0.369535	0.251124
7days_other BES	0.47809	0.375893	0.349732	0.393602	0.161057	0.173779	0.0200747	0.309088	0.317423	0.274495	-0.0176634	0.715452	0.067292	0.483255	-0.0789397	-0.0710131	0.114524	-0.177283	0.0579983	-0.0618133	0.241198	0.242125	0.0854173	0.539423
14days_BES1	0.590349	0.773321
14days_BES17	1.50132	1.38917
14days_other BES	0.219844	0.497042	-0.0380087	-0.0111849	0.427475	0.0984864	0.4288	0.172828	0.526103	0.172951	0.214636	0.0487246	0.284235	0.496607	0.130415	0.141474	0.509736	0.18648	0.573702	0.319149	0.581451	0.257118	0.355659	0.188033
RNA-seq
0days_BES1	25.6709	23.8083
0days_BES17	0.00143906	0.00406533
0days_other BES	0.00400995	0.00140564	0.0124027	0.00288957	0.00518747	0.00137547	0	0	0.00768063	0	0.0207923	0.00283202	0	0.018492	0.00306113	0.00549546	0.00194284	0	0.00100702	0.00361628	0.00195643	0.0125867
5days_BES1	30.7144	27.2229
5days_BES17	0.727991	0.630016
5days_other BES	0.0332054	0	0.205407	0.0130516	0.0292883	0.00310634	0.0122628	0	0.0202368	0.00625612	0.0603735	0.00562673	0	0.171133	0.0243278	0.0491335	0	0.00857157	0	0.0134718	0.00291531	0.0656452
14days_BES1	10.4582	9.69747
14days_BES17	27.2976	25.2576
14days_other BES	0.0910152	0.00167917	0.23706	0.0172594	0.0557725	0	0.0162163	0	0.0198797	0.00661848	0.0532253	0.0826539	0.0022005	0.238388	0.0384504	0.0588766	0.00107664	0.00743784	0.00446437	0.0170339	0.0140941	0.0476626

## Sheet: Figure3G
ATAC-seq
0days_BES1	-0.0755617	0.0718003
0days_BES17	2.36945	2.48049
0days_other BES	-0.0995609	-0.0797676	-0.0462497	-0.110402	-0.119648	-0.101098	-0.00383397	-0.042872	-0.1174	-0.298947	-0.165181	-0.209834	0.0783972	0.0714486	0.0993848	0.230358	0.0611394	0.180124	-0.00608326	0.173922	0.0183912	-0.0212306	-0.105666	-0.0948253
7days_BES1	0.922746	1.27663
7days_BES17	2.50293	2.59771
7days_other BES	0.260847	0.309295	0.390237	0.352985	0.112441	0.435975	-0.0536988	0.347085	0.144335	0.0931951	0.186874	0.309626	0.0695987	0.289138	0.147855	0.226032	0.0803687	0.261791	0.041132	0.147731	0.132341	-0.0723254	0.0667156	0.350609
14days_BES1	1.49315	1.54878
14days_BES17	-0.125665	-0.234691
14days_other BES	0.143203	0.883591	-0.0934704	-0.0971918	0.17172	0.00267682	0.257406	0.0752864	0.201324	-0.235349	0.0460454	-0.173169	0.0765368	0.874934	-0.0962864	-0.142312	0.13812	0.0242617	0.16827	0.12869	0.157436	-0.0361215	0.0411722	-0.0941483
RNA-seq
0days_BES1	0.0383119	0.0113922
0days_BES17	24.1546	21.6874
0days_other BES	0.00249631	0.00131258	0.0360315	0.0040474	0.00968806	0	0	0.00133147	0.00956283	0.00258677	0.0485394	0.00845677	0.00080848	0.0340828	0.00415497	0.0149183	21.6874	0.0113922	0.00158225	0.00078077	0.00164023	0.0103078	0.00477993	0.0452736
7days_BES1	22.3758	22.4026
7days_BES17	18.0533	8.36967
7days_other BES	0.0190389	0.00250269	0.593776	0.12862	0.126997	0.00244897	0.0483386	0	0.0319086	0.00739829	0.0158657	0.0114831	0	0.236779	0.0273066	0.0378805	0.00236331	0.00699716	0.00244992	0.0131968	0.00237984	0.0153108
14days_BES1	34.1817	34.3681
14days_BES17	0.634825	0.939667
14days_other BES	0.0745042	0.00671567	0.926148	0.225489	0.338715	0.00219051	0.0648554	0	0.0142705	0.0154408	0.0212869	0.0802807	0.00216472	0.891357	0.184676	0.257641	0.00423652	0.073169	0.00219589	0.0275996	0.0234638	0.022872

## Sheet: Figure4C
VSG-8.609	Differences to VSG-8
Cell N°	Start	Start max	End	End max	Possible Source		Considered possible sources
1	N/A	N/A	N/A	N/A	N/A		Tb427_000431200:pseudogene
2	606	604	616	625	Tb427_000339400:pseudogene		Tb427_000364700:pseudogene
3	N/A	N/A	N/A	N/A	N/A		Tb427_000381000:pseudogene
4	N/A	N/A	N/A	N/A	N/A		Tb427_000689600:pseudogene
5	N/A	N/A	N/A	N/A	N/A		Tb427_000339400:pseudogene
6	600	597	627	654	Tb427_000339400:pseudogene
7	N/A	N/A	N/A	N/A	N/A
8	N/A	N/A	N/A	N/A	N/A
9	N/A	N/A	N/A	N/A	N/A
10	N/A	N/A	N/A	N/A	N/A
11	603	601	616	625	Tb427_000339400:pseudogene
12	N/A	N/A	N/A	N/A	N/A
13	N/A	N/A	N/A	N/A	N/A
14	596	572	606	615	Any of the five
15	N/A	N/A	N/A	N/A	N/A
16	596	572	606	615	Any of the five
17	N/A	N/A	N/A	N/A	N/A
18	596	577	616	625	Tb427_000339400:pseudogene
19	N/A	N/A	N/A	N/A	N/A
20	210	201	621	621	Tb427_000431200:pseudogene
21	N/A	N/A	N/A	N/A	N/A
22	N/A	N/A	N/A	N/A	N/A
23	N/A	N/A	N/A	N/A	N/A
24	N/A	N/A	N/A	N/A	N/A
25	N/A	N/A	N/A	N/A	N/A
26	N/A	N/A	N/A	N/A	N/A
27	600	597	609	615	Tb427_000364700:pseudogene OR Tb427_000381000:pseudogene OR Tb427_000689600:pseudogene OR Tb427_000339400:pseudogene
28	596	572	609	615	Tb427_000364700:pseudogene OR Tb427_000381000:pseudogene OR Tb427_000689600:pseudogene OR Tb427_000339400:pseudogene
29	N/A	N/A	N/A	N/A	N/A
30	N/A	N/A	N/A	N/A	N/A
31	N/A	N/A	N/A	N/A	N/A
32	N/A	N/A	N/A	N/A	N/A
33	N/A	N/A	N/A	N/A	N/A
34	N/A	N/A	N/A	N/A	N/A
35	607	607	609	615	Tb427_000364700:pseudogene OR Tb427_000381000:pseudogene OR Tb427_000689600:pseudogene OR Tb427_000339400:pseudogene
36	606	606	616	625	Tb427_000364700:pseudogene OR Tb427_000381000:pseudogene OR Tb427_000689600:pseudogene
37	616	610	621	621	Tb427_000431200:pseudogene
38	596	572	609	615	Tb427_000364700:pseudogene OR Tb427_000381000:pseudogene OR Tb427_000689600:pseudogene OR Tb427_000339400:pseudogene
39	596	577	621	621	Tb427_000431200:pseudogene
40	N/A	N/A	N/A	N/A	N/A
41	N/A	N/A	N/A	N/A	N/A
42	596	572	609	615	Tb427_000364700:pseudogene OR Tb427_000381000:pseudogene OR Tb427_000689600:pseudogene OR Tb427_000339400:pseudogene
43	N/A	N/A	N/A	N/A	N/A
44	N/A	N/A	N/A	N/A	N/A
45	N/A	N/A	N/A	N/A	N/A
46	N/A	N/A	N/A	N/A	N/A
47	N/A	N/A	N/A	N/A	N/A
48	606	604	609	615	Tb427_000364700:pseudogene OR Tb427_000381000:pseudogene OR Tb427_000689600:pseudogene OR Tb427_000339400:pseudogene
49	N/A	N/A	N/A	N/A	N/A
50	N/A	N/A	N/A	N/A	N/A
51	596	572	609	615	Tb427_000364700:pseudogene OR Tb427_000381000:pseudogene OR Tb427_000689600:pseudogene OR Tb427_000339400:pseudogene
52	N/A	N/A	N/A	N/A	N/A
53	N/A	N/A	N/A	N/A	N/A
54	N/A	N/A	N/A	N/A	N/A
55	N/A	N/A	N/A	N/A	N/A
56	596	572	675	683	Tb427_000339400:pseudogene
57	N/A	N/A	N/A	N/A	N/A
58	N/A	N/A	N/A	N/A	N/A
59	600	598	609	615	Tb427_000364700:pseudogene OR Tb427_000381000:pseudogene OR Tb427_000689600:pseudogene OR Tb427_000339400:pseudogene
60	N/A	N/A	N/A	N/A	N/A
61	N/A	N/A	N/A	N/A	N/A
62	N/A	N/A	N/A	N/A	N/A
63	N/A	N/A	N/A	N/A	N/A
64	600	598	609	615	Tb427_000364700:pseudogene OR Tb427_000381000:pseudogene OR Tb427_000689600:pseudogene OR Tb427_000339400:pseudogene
65	N/A	N/A	N/A	N/A	N/A
66	N/A	N/A	N/A	N/A	N/A
67	607	607	609	615	Tb427_000364700:pseudogene OR Tb427_000381000:pseudogene OR Tb427_000689600:pseudogene OR Tb427_000339400:pseudogene
68	N/A	N/A	N/A	N/A	N/A
69	N/A	N/A	N/A	N/A	N/A
70	606	604	609	615	Tb427_000364700:pseudogene OR Tb427_000381000:pseudogene OR Tb427_000689600:pseudogene OR Tb427_000339400:pseudogene
71	N/A	N/A	N/A	N/A	N/A
72	596	572	609	615	Tb427_000364700:pseudogene OR Tb427_000381000:pseudogene OR Tb427_000689600:pseudogene OR Tb427_000339400:pseudogene
73	N/A	N/A	N/A	N/A	N/A
74	N/A	N/A	N/A	N/A	N/A
75	616	610	621	621	Tb427_000431200:pseudogene
76	N/A	N/A	N/A	N/A	N/A
77	596	572	609	615	Tb427_000364700:pseudogene OR Tb427_000381000:pseudogene OR Tb427_000689600:pseudogene OR Tb427_000339400:pseudogene
78	N/A	N/A	N/A	N/A	N/A
79	606	604	609	615	Tb427_000364700:pseudogene OR Tb427_000381000:pseudogene OR Tb427_000689600:pseudogene OR Tb427_000339400:pseudogene
80	N/A	N/A	N/A	N/A	N/A
81	N/A	N/A	N/A	N/A	N/A
82	N/A	N/A	N/A	N/A	N/A
83	N/A	N/A	N/A	N/A	N/A
84	536	480	606	615	Tb427_000431200:pseudogene
85	N/A	N/A	N/A	N/A	N/A
86	600	597	615	625	Tb427_000364700:pseudogene
87	N/A	N/A	N/A	N/A	N/A
88	N/A	N/A	N/A	N/A	N/A
89	N/A	N/A	N/A	N/A	N/A
90	606	604	609	615	Tb427_000364700:pseudogene OR Tb427_000381000:pseudogene OR Tb427_000689600:pseudogene OR Tb427_000339400:pseudogene
91	N/A	N/A	N/A	N/A	N/A
92	N/A	N/A	N/A	N/A	N/A
93	603	601	609	615	Tb427_000364700:pseudogene OR Tb427_000381000:pseudogene OR Tb427_000689600:pseudogene OR Tb427_000339400:pseudogene
94	N/A	N/A	N/A	N/A	N/A
95	N/A	N/A	N/A	N/A	N/A
96	603	601	618	618	Tb427_000431200:pseudogene
97	N/A	N/A	N/A	N/A	N/A
98	603	601	609	615	Tb427_000364700:pseudogene OR Tb427_000381000:pseudogene OR Tb427_000689600:pseudogene OR Tb427_000339400:pseudogene

[truncated: 22 more sheets: Figure4D, Extended2C, Extended2E, Extended2F, Extended3A, Extended3B, Extended3C, Extended3D, Extended4C, Extended4D, Extended4E, Extended4F, Extended5B, Extended5C, Extended5D, Extended5E, Extended6A, Extended6C, Extended6D, Extended6E …]
